# Supplementary material for: Predicting the Extent of Resection of Motor-Eloquent Gliomas Based on TMS-Guided Fiber Tracking
Source: Brain Sci. 2021 Nov 16;11(11):1517. doi: 10.3390/brainsci11111517 (PMC8615964; doi:10.3390/brainsci11111517)
Supplement: Supplementary file 1 [file brainsci-11-01517-s001.zip]

Archive with 1 entries (1 files):
- brainsci-1424797-supplementary.pdf
